# Supplementary material for: The Prevalence of Cardiovascular–Kidney–Metabolic Syndrome: A Review of Published Estimates and New Findings from BRFSS Surveys
Source: Cardiovasc Med (Basel). Author manuscript; Available in PMC 2026 Aug 4. (PMC13435001; doi:10.3390/cardiovascmed29010005)
Supplement: Supplementary Material [file NIHMS2192640-supplement-Supplementary_Material.zip]

Archive with 1 entries (1 files):
- cardiovascmed-4021818-supplementary.pdf
